# Supplementary material for: The impact of problematic social media use on adolescent subjective well-being: insights from machine learning
Source: Front Psychiatry. 2026 Jul 20;17:1764197. doi: 10.3389/fpsyt.2026.1764197 (PMC13430441; doi:10.3389/fpsyt.2026.1764197)
Supplement: Supplementary file 1 [file Table1.xlsx]

## Sheet: Sheet1
Country		Was parental consent (active or passive) required for some or all age-groups?	How was consent collected from the parents/guardians? - For 11-year-olds	How was consent collected from the parents/guardians? - For 13-year-olds	How was consent collected from the parents/guardians? - For 15-year-olds	Did you obtain ethical approval for the survey? - National ethical committee	Did you obtain ethical approval for the survey? - Regional ethical committee	Did you obtain ethical approval for the survey? - University/Hospital ethical committee	Did you obtain ethical approval for the survey? - Other	Please specify the name of the ethical committee and the approval code:
AL	Albania	Yes, for all age-groups	Passive consent	Passive consent	Passive consent	No	No	Yes		Ethical Council of University of Medicine, Tirana Approved on 05/04/2022, Prot. No. 700/1
AM	Armenia	No				Yes
AT	Austria	Yes, for all age-groups	Passive consent	Passive consent	Passive consent	Yes	No	No	No	Committee consisting of state officials, researchers, parents' and teachers' representatives, data protection manager of the Ministry of Edcuation
BE-VLG	Belgium-Flemmish	Yes, for all age-groups	Passive consent	Passive consent	Passive consent	No	No	Yes	No	The study was approved by the Ethics Committee of the University Hospital of Ghent (amendment on existing approval with reference EC2013/1145).
BE-WAL	Belgium-French	Yes, for all age-groups	Passive consent	Passive consent	Passive consent	No	No	Yes	No	Comité d'éthique hospitalo-universitaire Erasme-ULB
BG	Bulgaria	Yes, for all age-groups	Active consent	Active consent	Active consent	No	No	Yes	No	Ethics Committee of the Institute for Population and Human Studies - Bulgarian Academy of Sciences Approval code RD-5-90 / 05.05.2022
CA	Canada	Yes, for all age-groups	Active consent	Active consent	Active consent	Yes	No	Yes	Yes	School jurisdiction research committees
CH	Switzerland	Yes, for all age-groups	Passive consent	Passive consent	Passive consent	No	Yes	No	No	We obtained ethical approval from all (7) regional ethical committees in Switzerland https://swissethics.ch/en/ethikkommissionen
CY	Cyprus	Yes, for all age-groups	Passive consent	Passive consent	Passive consent	Yes	No	No	No	The Cyprus National Bioethics Committee declared that HBSC research does not fall within the remit of the committee for full bioethical evaluation. The committee suggested that the responsibility for conducting the survey ensuring confidentiality and anonymity of the participants in accordance with the law is up to the HBSC National Center (EEBK EΠ 2018.01.119)
CZ	Czechia	No				No	No	Yes	No	Ethical Board of the Faculty of Physical Culture, Palacký University Olomouc, reg. no 14/2019.
DE	Germany	Yes, for some age-groups	Active consent	Active consent	Active consent	No	Yes	Yes	No	Ethics Committee of the Hamburg Medical Association Approval code: 2021-100700-WF
DK	Denmark	No				No	No	No	No
EE	Estonia	Yes, for all age-groups	Passive consent	Passive consent	Passive consent	No	No	Yes	No	Research Ethics Committee of the National Institute for Health Development, no 772, 02.06.2021
ES	Spain	Yes, for all age-groups	Passive consent	Passive consent	Passive consent	No	Yes	Yes		Research Ethics Committee of the University of Seville, delegate of the Andalusian Biomedical Research Ethics Portal (PEIBA). Code: 0134-N-22
FI	Finland	Yes, for all age-groups	Passive consent	Passive consent	Passive consent	No	No	Yes	No	The Ethics Committee of the University of Jyväskylä
FR	France	Yes, for all age-groups	Passive consent	Passive consent	Passive consent	Yes	No	No	No	Approval from the National Council for Statistical Information (Conseil national de l’information statistique) : registration number 2022X709SA Links https://www.cnis.fr/enquetes/enquete-nationale-en-colleges-et-en-lycees-chez-les-adolescents-sur-la-sante-et-les-substances-enclass-2022x709sa/ https://www.legifrance.gouv.fr/jorf/id/JORFTEXT000044546353
GB-ENG	England	Yes, for all age-groups	Passive consent	Passive consent	Passive consent	No	No	Yes	No	Division for the study of Law, Sociology and Social Justice (LSSJ) ethics committee. Code n. 0492
GB-SCT	Scotland	Yes, for all age-groups	Passive consent	Passive consent	Passive consent	No	No	Yes	No	College of Medical, Veterinary & Life Sciences College Ethics Committee, University of Glasgow Project approval number: 200200169
GB-WLS	Wales	Yes, for all age-groups	Passive consent	Passive consent	Passive consent	No	No	Yes	No	The School of Social Sciences Research Ethics Committee: SREC/4251
GL	Greenland	No				Yes	No	No	No	Videnskabsetisk komite (National Ethical Committe for Medical Sciences) https://nun.gl/Emner/Sundhedsprofessionelle/Videnskabsetisk_udvalg?sc_lang=da
GR	Greece	Yes, for all age-groups	Active consent	Active consent	Active consent	Yes	No	Yes	No	National: "Ministry of Education" (following the review of "Institute of Educational Policy") University: "Committee of Medical Ethics" of the University Mental Health, Neurosciences & Precision Medicine Research Institute.
HR	Croatia	Yes, for all age-groups	Passive consent	Passive consent	Passive consent	Yes	No	Yes	No
HU	Hungary	Yes, for all age-groups	Passive consent	Passive consent	Passive consent	Yes	No	Yes	No	Hungarian Medical Research Council - Scientific and Research Ethics Committe (IV/1638- 3 /2022/EKU) - national representative survey Eötvös Loránd University, Faculty of Education and Psychology - Research Ethics Committe (2021/442) - pilot survey
IE	Ireland	Yes, for all age-groups	Passive consent	Passive consent	Passive consent	No	No	Yes	No	University of Galway Research Ethics Committee: 2021.11.010
IL	Israel	Yes, for all age-groups	Passive consent	Passive consent	Passive consent	Yes	No	No	No	Ministry of Education
IS	Iceland	Yes, for all age-groups	Passive consent	Passive consent	Passive consent	Yes	No	Yes		Data Protection Office and University of Iceland Ethics Committee
IT	Italy	Yes, for all age-groups	Passive consent	Passive consent	Passive consent	Yes	No	No	No	Italian National Ministry of Health date: 22/11/2021 n: 0040602 Class:PRE BIO CE 01.00
KG	Kyrgizstan	No				No	No	No	Yes	Ethical committee at the scientific and production association "Preventive medicine". The approval code is #2
KZ	Kasakhstan	Yes, for all age-groups	Passive consent	Passive consent	Passive consent	No	No	No	Yes	Local ethical committee of the National Center of Public Health, Protocol #1 from 18.04.2022
LT	Lithuania	Yes, for all age-groups	Passive consent	Passive consent	Passive consent	No	No	Yes	No	Bioethics Center of the Lithuanian University of Health Sciences Nr. BEC-M-05 (2022-03-17)
LU	Luxembourg	Yes, for all age-groups	Passive consent	Passive consent	Passive consent	No	No	Yes	No	Ethics Review Panel (ERP) of the University of Luxembourg; ERP 21-013 HBSC 2022
LV	Latvia	Yes, for all age-groups	Passive consent	Passive consent	Passive consent			Yes		Ethical Committee of Medical and Biomedical Research at Riga Austrumu Clinical Hospital Nr 13/17 05.10.2017.
MD	Moldova	Yes, for all age-groups	Passive consent	Passive consent	Passive consent	Yes	No	No	No	National Committee for Ethical Expertise on Clinical Trials, Approval code nr 1280/30.03.2022
MK	Macedonia	Yes, for all age-groups	Passive consent	Passive consent	Passive consent	No	No	No	Yes	Research department at the Bureau for Development of Education in RSM, gives approval for any investigations taking place in schools. There is no other more relevant body for ethical approval in the country.
MT	Malta	Yes, for all age-groups	Passive consent	Passive consent	Passive consent	Yes	No	No	No	State: Ministry for Education, Sports, Youth, research and Innovation - Directorate for Research, Lifelong Learning and Employability Church – Curia, Independent - Head of school - Ref: R11-2021 984
NL	Netherlands	Yes, for all age-groups	Passive consent	Passive consent	Passive consent	No	No	No	Yes	Trimbos Ethical Committee registrationcode- 202109
NOR	Norway	Yes, for all age-groups	Passive consent	Passive consent	Passive consent	No	Yes	No	No	REK sør-øst A (=Regional Ethical Committee South-East) Reference number: 346737
PL	Poland	Yes, for all age-groups	Active consent	Active consent	Active consent	No	No	Yes	No	Bioethics Committee at the Institute of Mother and Child in Warsaw Opinion No. 51/2021 from 24/06/2022
PT	Portugal	Yes, for all age-groups	Active consent	Active consent	Active consent	No	No	Yes	Yes	Comissão de Ética do Centro Académico de Medicina de Lisboa, do Centro Hospitalar Lisboa Norte Ethics Committee of the Centro Académico de Medicina de Lisboa, do Centro Hospitalar Lisboa Norte
RO	Romania	Yes, for all age-groups	Passive consent	Passive consent	Passive consent			Yes		Ethical Committee of Babeș-Bolyai University of Cluj-Napoca
RS	Serbia	Yes, for all age-groups	Active consent	Active consent	Active consent	No	No	No	Yes	Ethical Committee of the Institute of Public Health of Serbia "Dr Milan Jovanovic Batut", approval decision 955/1, March 11th 2022
SE	Sweden	Yes, for some age-groups	Passive consent	Passive consent	No procedure for parental consent	No	No	No	No
SI	Slovenia	Yes, for all age-groups	Active consent	Active consent	Active consent	Yes	No	No	No	National Medical Ethics Committee, 0120-579/2021/6
SK	Slovakia	Yes, for all age-groups	Passive consent	Passive consent	Passive consent	No	No	Yes	No	the Ethics Committee of the Medical Faculty at PJ Safarik University in Kosice, 13N/2021
TJ	Tadjikistan	No				No	No	No	Yes	Special order has been issued from Ministry of Education and Ministry of Health of Tajikistan
TR	Turkey	Yes, for all age-groups	No procedure for parental consent	No procedure for parental consent	No procedure for parental consent	No	No	Yes		Istanbul University -Cerrahpasa Clinical Research Ethics Committee Date and number: 23.05.2022-384033
